# Supplementary material for: Iberian Margin surface ocean cooling led freshening during Marine Isotope Stage 6 abrupt cooling events
Source: Nat Commun. 2023 Sep 4;14:5390. doi: 10.1038/s41467-023-41142-8 (PMC10477208; doi:10.1038/s41467-023-41142-8)
Supplement: Supplementary file 3 — Source Data [file 41467_2023_41142_MOESM3_ESM.xlsx]

## Sheet: Figure 2
Site	Lat	Lon	Water Depth (m)	C38Me:Et	C37:4%	Ref.
Pacific surface/coretop samples
NB78	48.1	175	5334	0.501238	0	Ohkouchi et al. (1999)
NB77	45.97	175	5317	0.383123	0	Ohkouchi et al. (1999)
NB76	43	175	5906	0.437715	2.57669	Ohkouchi et al. (1999)
NB75	40	175	4854	0.47497	0.346065	Ohkouchi et al. (1999)
NB74	37.5	175	5065	0.522708	0.396631	Ohkouchi et al. (1999)
NB73	35.25	175	4952	0.423033	0	Ohkouchi et al. (1999)
NB72	33	175	4633	0.499783	0	Ohkouchi et al. (1999)
NMC2	30	175	5410	0.551361	0	Ohkouchi et al. (1999)
NB70	27.07	175	5814	0.524937	0	Ohkouchi et al. (1999)
NB69	24	175	5741	0.513028	0	Ohkouchi et al. (1999)
NB68	21.28	175	2505	0.483767	0	Ohkouchi et al. (1999)
NMC1	19	175	4026	0.44994	0	Ohkouchi et al. (1999)
NB67:I:	15	175	5181	0.263957	0	Ohkouchi et al. (1999)
NB66	12.9	175	5640	0.343478	0	Ohkouchi et al. (1999)
NB65	9.98	175	5461	0.282772	0	Ohkouchi et al. (1999)
NB64	7.93	175	5338	0.238325	0	Ohkouchi et al. (1999)
NB63	5.08	175	5119	0.175429	0	Ohkouchi et al. (1999)
NB62	3	175	5005	0.177327	0	Ohkouchi et al. (1999)
NB61	0	175	4881	0.16988	0	Ohkouchi et al. (1999)
NGC43	-2	175	4720	0.124561	0	Ohkouchi et al. (1999)
NB60:I:	-5	175	5438	0.224113	0	Ohkouchi et al. (1999)
NB59:I:	-7	175	5493	0.147759	0	Ohkouchi et al. (1999)
NB57	-12.03	175	3143	0.260185	0	Ohkouchi et al. (1999)
NB56	-14.98	175	3022	0.430769	0	Ohkouchi et al. (1999)
186-1151C-1H-1,5-7	38.7503	143.334	2174.2	0.394076	0	Fujine et al. (2003)
Baltic Sea surface samples
EMB046-10	57.829	7.29433	457	0.636364	2.12766	Warden et al. (2016)
EMB046-20	58.5267	9.48483	532	0.636364	2.12766	Warden et al. (2016)
IOW318310-3	--	--	--	0.342105	2.77778	Warden et al. (2016)
242760	54.275	11.5175	21	0.695343	7.38617	Blanz et al. (2005)
220850	54.5678	12.1993	17	0.647059	6.89655	Blanz et al. (2005)
220370	54.6954	10.4842	18	0.233333	9.59752	Blanz et al. (2005)
220910	54.7178	13.2502	29	0.8	8.69565	Blanz et al. (2005)
220840	54.816	12.3477	23	0.758123	9.27152	Blanz et al. (2005)
220900	54.8212	13.2981	44	0.986842	7.37813	Blanz et al. (2005)
242790	54.9517	13.7855	45	0.738683	7.90144	Blanz et al. (2005)
Arhus1	54.9973	10.1614	15	0.506348	6.16422	Blanz et al. (2005)
220890	55.002	13.2932	47	0.771025	9.13758	Blanz et al. (2005)
Arhus6	55.1027	11.0423	15	0.633423	4.76009	Blanz et al. (2005)
220820	55.1204	12.706	30	0.595506	8.91473	Blanz et al. (2005)
Arhus2	55.2105	9.77945	15	0.606716	5.89942	Blanz et al. (2005)
Arhus5	55.2995	10.9966	15	0.601852	4.78764	Blanz et al. (2005)
220810	55.4776	12.7194	14	0.666667	6.25	Blanz et al. (2005)
Arhus4	55.5077	10.8614	15	0.578439	3.95367	Blanz et al. (2005)
Arhus3	55.603	9.95622	15	0.633544	4.70962	Blanz et al. (2005)
220800	55.6713	12.8806	14	0.546296	7.77096	Blanz et al. (2005)
220790	55.9655	12.6497	18	0.598152	6.55462	Blanz et al. (2005)
220480	56.2268	11.375	20	0.719512	5.02959	Blanz et al. (2005)
220490	56.2599	11.866	26	0.658654	4.22886	Blanz et al. (2005)
220500	56.2843	12.2026	30	0.561822	5.94262	Blanz et al. (2005)
220520	56.4505	12.3328	32	0.59325	8.99308	Blanz et al. (2005)
220540	56.4723	11.2116	19	0.675214	6.2963	Blanz et al. (2005)
220530	56.5208	11.5752	31	0.685817	4.16069	Blanz et al. (2005)
220510	56.6611	12.25	40	0.644231	6.80313	Blanz et al. (2005)
220550	56.6664	10.6118	15	0.733068	4.14508	Blanz et al. (2005)
242970	56.7263	11.83	46	0.658696	5.19378	Blanz et al. (2005)
220920	56.7954	11.7022	32	0.5	7.48031	Blanz et al. (2005)
220570	56.8414	11.5587	17	0.695035	4.77816	Blanz et al. (2005)
220560	56.8907	11.0638	14	0.705882	5.46559	Blanz et al. (2005)
220580	56.9852	12.0348	50	0.64781	5.34591	Blanz et al. (2005)
220600	56.9987	11.2652	12	0.787671	4.73373	Blanz et al. (2005)
220610	57.0657	10.7006	15	0.605042	5.57769	Blanz et al. (2005)
225521	57.2015	11.414	130	0.605166	3.47308	Blanz et al. (2005)
220590	57.2285	11.9511	58	0.647564	7.79376	Blanz et al. (2005)
220620	57.3572	11.5817	69	0.672152	3.71005	Blanz et al. (2005)
220640	57.529	10.7593	30	0.708029	5.06466	Blanz et al. (2005)
220630	57.6347	11.4124	68	0.688235	4.17044	Blanz et al. (2005)
225517	57.667	7.08933	293	0.774834	1.91357	Blanz et al. (2005)
225513	57.7738	8.71098	238	0.738441	1.87216	Blanz et al. (2005)
220650	57.7798	10.8716	48	0.638116	3.19149	Blanz et al. (2005)
225512	57.837	8.69668	420	0.835265	1.66801	Blanz et al. (2005)
220660	57.8506	11.3194	78	0.714074	3.13873	Blanz et al. (2005)
220690	57.8683	10.1047	72	0.690407	4.49799	Blanz et al. (2005)
220680	57.9648	10.6272	152	0.729877	5.59887	Blanz et al. (2005)
225510	58.032	9.61953	285	0.811599	1.7736	Blanz et al. (2005)
225511	58.059	9.66762	415	0.850488	1.76408	Blanz et al. (2005)
220670	58.0894	11.1305	103	0.763385	5.56031	Blanz et al. (2005)
220700	58.0997	10.0922	160	0.742056	4.05904	Blanz et al. (2005)
220710	58.2597	10.4578	341	0.797911	4.44444	Blanz et al. (2005)
220720	58.3582	10.9026	117	0.734055	3.76593	Blanz et al. (2005)
220740	58.5664	10.4103	286	0.822055	3.84898	Blanz et al. (2005)
220730	58.5794	10.6469	146	0.722892	5.56465	Blanz et al. (2005)
220750	58.7508	10.1462	300	0.693923	4.67491	Blanz et al. (2005)
220760	58.8107	10.4828	123	0.561338	3.48929	Blanz et al. (2005)
220780	58.8638	10.5789	128	0.72182	5.06391	Blanz et al. (2005)
220770	58.8667	10.73	100	0.611465	3.75375	Blanz et al. (2005)
22	54.1121	11.1795	21	0.772414	4.0293	Schöner (2001)
12	54.3152	11.55	23	0.610811	3.0722	Schöner (2001)
46	54.466	12.2153	23	0.580645	2.5	Schöner (2001)
30	54.7244	12.783	22	0.666667	0	Schöner (2001)
RB1	55.1473	13.0077	33	0.651163	5.74713	Schöner (2001)
113	54.9245	13.4979	47	0.465278	8.48057	Schöner (2001)
150	54.6114	14.0429	20	1	0	Schöner (2001)
109	55	14.0825	47	0.527009	7.45672	Schöner (2001)
286	57.9971	19.9033	186	0	21.3755	Schöner (2001)
220000	57.2427	20.7115	77	0	10	Schöner (2001)
220010	57.1262	20.4762	102	0	18.4116	Schöner (2001)
220040	57.1262	20.4762	101	0	15.625	Schöner (2001)
202960	59.3908	23.3102	115	0	26.8116	Schöner (2001)
202	54.7002	15.2495	63	0	28.3505	Schöner (2001)
213	55.249	15.9794	88	0.470588	15.6627	Schöner (2001)
20001-4/5	57.3053	20.067	243	0	5.35869	Schöner (2001)
202770	59.38	23.99	22	0	35.4839	Schöner (2001)
202780	59.37	24	16	0	24.1379	Schöner (2001)
202800	59.3467	24.0267	18	0	33.3333	Schöner (2001)
202820	59.3267	24.0483	25	0		Schöner (2001)
202840	59.5695	24.0528	22	0	25.6198	Schöner (2001)
TF360	54.6005	10.4505	18	0.735537	3.16742	Schulz et al. (2000)
TF2	54.1121	11.1797	21	0.681818	5.26316	Schulz et al. (2000)
TF12	54.3153	11.55	23	0.717262	2.68846	Schulz et al. (2000)
TF46	54.4661	12.2162	23	0.545455	3.57143	Schulz et al. (2000)
TF30	54.7245	12.7831	22	0.671053	1.96078	Schulz et al. (2000)
TFRB	54.1473	13.0078	33	0.66	5.76923	Schulz et al. (2000)
TF113	54.9246	13.498	47	0.469388	8.24742	Schulz et al. (2000)
TF150	54.6115	14.043	20	0.684211	8.10811	Schulz et al. (2000)
TF109	55.0001	14.0826	47	0.455172	8.63309	Schulz et al. (2000)
TF202	54.7003	15.2497	63	0	27.9412	Schulz et al. (2000)
TF213	55.2492	15.9795	88	0	14.7059	Schulz et al. (2000)
TF213	57.2428	20.7116	77	0.5	14.7059	Schulz et al. (2000)
220010	57.2548	20.5397	102	0	19.1489	Schulz et al. (2000)
220040	57.1263	20.4763	101	0	16.6667	Schulz et al. (2000)
TF286	57.9973	19.9035	186	0	21.3115	Schulz et al. (2000)
202770	59.3802	23.9901	22	0	37.5	Schulz et al. (2000)
202780	59.3702	24.0002	16	0	25	Schulz et al. (2000)
202800	59.3468	24.0268	18	0	25	Schulz et al. (2000)
202820	59.3268	24.0485	25	0	33.3333	Schulz et al. (2000)
202840	59.5697	24.053	22	0	26.6667	Schulz et al. (2000)
202960	59.399	23.5052	21	0	26.3158	Schulz et al. (2000)
46	--	--	--	0.59	2.7451	Kaiser et al., 2019
35	--	--	--	0.19	41.4861	Kaiser et al., 2019
43	--	--	--	0.21	40.3846	Kaiser et al., 2019
24	--	--	--	0.28	26.8421	Kaiser et al., 2019
41	--	--	--	0.33	14.4444	Kaiser et al., 2019
17	--	--	--	0	4.60432	Kaiser et al., 2019
18	--	--	--	0	14.042	Kaiser et al., 2019
34	--	--	--	0.24	15.8516	Kaiser et al., 2019
2	--	--	--	2.7	1.73611	Kaiser et al., 2019
3	--	--	--	1.16	1.6551	Kaiser et al., 2019
6	--	--	--	2.23	1.89609	Kaiser et al., 2019
Southern Ocean
KR88-07	-47.1478	145.797	2890	1.24153	8.83495	Sike et al. (1997)
KR88-08	-49	148	0	1.95706	10.7717	Sike et al. (1997)
KR88-09	-50.5933	147.155	4350	0.988789	14.0659	Sike et al. (1997)
KR88-10	-54.186	144.799	2785	2.09901	30.5842	Sike et al. (1997)
KR88-11	-54.9178	144.067	2880	1.96491	18.6301	Sike et al. (1997)
KR88-12	-56.3967	145.287	3020	3.18182	12.0805	Sike et al. (1997)
KR88-13	-57.9477	144.584	3740	1.14286	19.186	Sike et al. (1997)
KTB-01	-49.06	67.01	1235	5.71239	23.5354	Sike et al. (1997)
KTB-08	-51.9833	61.1167	4710	3.55984	39.7225	Sike et al. (1997)
KTB-12	-49	57.6	4390	2.40732	27.7621	Sike et al. (1997)
KTB-14	-50	57.6	4610	2.19508	25.1647	Sike et al. (1997)
KTB-18	-48.01	55.59	4245	3.16115	34.9953	Sike et al. (1997)
KTB-20	-47	58	4550	1.85241	19.3194	Sike et al. (1997)
KTB-21	-45.58	55.59	4195	1.81422	11.809	Sike et al. (1997)
KTB-22	-45.6	55.6	4260	3.50592	8.30831	Sike et al. (1997)
KTB-25	-45.01	57.58	4680	3.94397	37.9916	Sike et al. (1997)
KTB-26	-43.0162	55.0162	4460	1.86728	21.6096	Sike et al. (1997)
KTB-29	-43	58.01	4765	1.93565	13.1272	Sike et al. (1997)
KTB-31	-40.59	57.59	4920	2.31693	14.7299	Sike et al. (1997)
KTB-34	-41.6	58.01	4795	1.88091	12.2259	Sike et al. (1997)
W266	-42.14	179.22	2540	1.81391	5.83399	Sike et al. (1997)
W268	-42.51	178.58	980	1.77215	13.8365	Sike et al. (1997)
R657	-42.38	178.49	1408	1.57729	9.96233	Sike et al. (1997)
U938	-45.08	179.5	2700	1.6159	11.9504	Sike et al. (1997)
U939	-44.533	179.5	1300	1.76199	14.5553	Sike et al. (1997)
Mediterania （surface sediment/sediment trap)
64PE406_1MUC	33.3	33.4	--	0.490191	0	Weiss et al. (2019)
64PE406_2MUC	33.7	30.6	--	0.55132	0	Weiss et al. (2019)
64PE406_3MUC	34.12	27.61	--	0.570937	0	Weiss et al. (2019)
64PE406_5MUC	35	20.6	--	0.556986	0	Weiss et al. (2019)
64PE406_6MUC	34.64	18.11	--	0.564298	0	Weiss et al. (2019)
64PE407_1MUC	34.8	14.2	--	0.924088	0	Weiss et al. (2019)
64PE407_2MUC	37	13.5	--	1.63027	0	Weiss et al. (2019)
64PE407_3MUC	38	11.5	--	1.08912	0	Weiss et al. (2019)
64PE407_4MUC	38.5	9	--	1.18407	0	Weiss et al. (2019)
64PE407_6MUC	38.8	3.8	--	0.961664	0	Weiss et al. (2019)
64PE407_7MUC	38	0.7	--	1.55998	0	Weiss et al. (2019)
64PE407_8MUC	36.7	-1.5	--	1.42928	0	Weiss et al. (2019)
64PE407_9MUC	36.3	-4	--	1.86877	0	Weiss et al. (2019)
64PE407_10MUC	36.3	-6.5	--	1.39089	0	Weiss et al. (2019)
Aegeo_5	42.9	4.9667	600	0.466019	0	Cacho et al. (1999)
Aegeo_6	42.8	5.0333	1200	0.356688	0	Cacho et al. (1999)
Aegeo_8	42.8	4.7333	600	0.478261	0	Cacho et al. (1999)
Aegeo_9	42.7	4.8167	1200	0.363636	0	Cacho et al. (1999)
Balck Sea
64PE408_2MUC	42.9	30.7	--	0.750248		Weiss et al. (2019)
64PE418_12MUC	42.9	30	--	0.727391		Weiss et al. (2019)
64PE418_4MUC	42.8	29.4	--	0.748151		Weiss et al. (2019)
South China Sea
PRE-Y6	22.2922	113.764	--	0.483333	0	sample are analyzed in Wei et al. (2020); the C38 ratios are first published in this work
PRE-Y11	22.1278	113.682	--	0.436364	0	sample are analyzed in Wei et al. (2020); the C38 ratios are first published in this work
SXCB	21.5196	112.7	--	0.497409	0	sample are analyzed in Wei et al. (2020); the C38 ratios are first published in this work
GLB	21.7199	113.03	--	0.506329	0	sample are analyzed in Wei et al. (2020); the C38 ratios are first published in this work
PRE-A8	22.7102	113.682	--	0.574468	0	sample are analyzed in Wei et al. (2020); the C38 ratios are first published in this work
QD00	21.1388	110.791	--	0.46087	0	sample are analyzed in Wei et al. (2020); the C38 ratios are first published in this work
LD-GSD	22.1315	113.805	--	0.517544	0	sample are analyzed in Wei et al. (2020); the C38 ratios are first published in this work
WSB	21.9936	113.722	--	0.497487	0	sample are analyzed in Wei et al. (2020); the C38 ratios are first published in this work
E700	21.4702	112.543	--	0.488127	0	sample are analyzed in Wei et al. (2020); the C38 ratios are first published in this work
MMDB	21.2495	111.348	--	0.497238	0	sample are analyzed in Wei et al. (2020); the C38 ratios are first published in this work
YJXB	21.4011	111.801	--	0.534328	0	sample are analyzed in Wei et al. (2020); the C38 ratios are first published in this work
E600	21.3123	111.712	--	0.5	0	sample are analyzed in Wei et al. (2020); the C38 ratios are first published in this work
A9	22.0012	114.001	--	0.486352	0	sample are analyzed in Wei et al. (2020); the C38 ratios are first published in this work
E701	21.249	112.74	--	0.433333	0	sample are analyzed in Wei et al. (2020); the C38 ratios are first published in this work
QD04	20.4218	111.109	--	0.47929	0	sample are analyzed in Wei et al. (2020); the C38 ratios are first published in this work
SW10	22.0592	115.011	--	0.457962	0	sample are analyzed in Wei et al. (2020); the C38 ratios are first published in this work
A6	21.2733	114.731	--	0.473776	0	sample are analyzed in Wei et al. (2020); the C38 ratios are first published in this work
LD-18	20.5654	113.798	--	0.473118	0	sample are analyzed in Wei et al. (2020); the C38 ratios are first published in this work
QD11	20.6993	113.365	--	0.481752	0	sample are analyzed in Wei et al. (2020); the C38 ratios are first published in this work
QD41	20.1395	112.059	--	0.39645	0	sample are analyzed in Wei et al. (2020); the C38 ratios are first published in this work
E503	19.1978	112.287	--	0.467662	0	sample are analyzed in Wei et al. (2020); the C38 ratios are first published in this work
LD-21	19.6623	114.638	--	0.460606	0	sample are analyzed in Wei et al. (2020); the C38 ratios are first published in this work
D101	19.316	110.76	--	0.582781	0	sample are analyzed in Wei et al. (2020); the C38 ratios are first published in this work

## Sheet: Figure 3
Site	Hole	Core	Core type	Section	Top depth (cm)	Bottom depth (cm)	MCD (m)	Age (ka)	Alkenone content (ng g-1)	Akenone flux (ng cm-2 kyr-1)	Alkenone producers' Coccolith abundance (g-1)	Reworked Coccolith abundance (g-1)	precentage of rework fossils (%)	Comments
1385	E	3	H	4	12	13	19.43	109.548	1468.42	222.084
1385	E	3	H	4	32	33	19.63	110.682	1231.46	185.096
1385	E	3	H	4	52	53	19.83	112.244	1950.22	291.84
1385	E	3	H	4	72	73	20.03	113.94	1642.55	247.264
1385	E	3	H	4	92	93	20.23	115.64	1275.21	173.439
1385	E	3	H	4	112	113	20.43	117.334	1474.8	171.821
1385	E	3	H	4	132	133	20.63	119.03	1041.96	122.131
1385	E	3	H	5	2	4	20.83	120.725	596.028	70.2882
1385	E	3	H	5	22	23	21.08	122.84	816.129	91.6319
1385	E	3	H	5	42	43	21.23	124.115	981.027	80.3225
1385	E	3	H	5	62	63	21.43	125.814	878.742	59.9709
1385	E	3	H	5	82	83	21.63	127.505	873.765	55.6351
1385	E	3	H	5	122	124	22.04	128.828	1240.17	78.8575
1385	E	3	H	5	102	103	21.83	129.21	1386.19	88.016
1385	E	3	H	5	132	133	22.13	131.905	1292.42	104.672
1385	E	3	H	6	2	4	22.35	132.673	1105.84	102.334	8.05874e+08	2.51836e+07	3.0303
1385	E	3	H	5	142	143	22.23	132.796	379.667	34.482
1385	E	3	H	6	32	34	22.65	135.232	851.212	84.6488	2.23129e+09	3.89746e+07	1.71674
1385	E	3	H	6	22	23	22.53	135.36	1773.05	176.177
1385	E	3	H	6	42	43	22.73	137.2	1157.33	114.934
1385	E	3	H	6	62	64	22.95	138.062	2149.63	213.335	1.946e+09	4.69431e+07	2.35546
1385	E	3	H	6	52	53	22.83	138.14	2965.57	294.072
1385	E	3	H	6	72	73	23.03	139.975	2440.19	241.843
1385	E	3	H	6	82	83	23.13	140.87	897.433	88.8826
1385	E	3	H	6	92	94	23.25	141.244	1988.71	196.803	2.81246e+09	8.84423e+06	0.31348
1385	E	3	H	7	1	3	23.55	143.974	778.996	76.9336	2.37221e+09	4.36269e+07	1.80587
1385	E	3	H	7	31	33	23.85	146.703	821.892	81.0398	2.34199e+09	2.16051e+07	0.914077
1385	D	3	H	4	41	43	24.35	151.251	738.952	74.3422	2.00932e+09	7.93875e+07	3.80079
1385	E	3	H	8	32	34	24.43	151.979	1124.81	113.531	1.68772e+09	3.0846e+07	1.79487	Not enough foraminifera for accurate Mg/Ca measurement
1385	D	3	H	4	51	53	24.45	152.161	535.141	54.0574	9.3169e+08	4.12606e+07	4.24077	Not enough foraminifera for accurate Mg/Ca measurement
1385	E	4	H	1	36	38	24.47	152.343	539.471	54.5394	1.32204e+09	2.88295e+07	2.13415	Not enough foraminifera for accurate Mg/Ca measurement
1385	D	3	H	4	61	63	24.55	153.071	398.29	40.3982	1.38172e+09	7.59189e+07	5.20833	Not enough foraminifera for accurate Mg/Ca measurement
1385	D	3	H	4	71	73	24.65	153.981	181.142	18.4487	7.08399e+08	3.70982e+07	4.9763
1385	E	4	H	1	66	68	24.77	155.073	289.324	29.6128	4.62968e+08	2.97816e+07	6.04396
1385	D	3	H	4	91	93	24.85	155.801	210.676	21.6346	6.01674e+08	2.99684e+07	4.74453
1385	D	3	H	4	101	103	24.95	156.711	287.858	29.6836	8.46634e+08	1.9598e+07	2.26244
1385	D	3	H	4	111	113	25.05	157.621	2185.48	226.307	2.53829e+09	3.09548e+07	1.20482
1385	E	4	H	1	96	98	25.07	157.803	1574.63	163.19	9.28381e+08	1.95038e+07	2.05761
1385	D	3	H	4	121	123	25.15	158.531			2.88338e+08	9.61128e+06	3.22581	Alkenones are missing in this sample because of the broken vial.
1385	E	4	H	1	106	108	25.17	158.713	1047.6	109.027	2.67317e+09	6.32362e+07	2.31092
1385	E	4	H	1	116	118	25.27	159.623	1469.56	153.586	2.9248e+09	4.03421e+07	1.36054
1385	E	4	H	1	126	128	25.37	160.533	1448.88	152.067	1.51302e+09	3.10045e+07	2.00803
1385	E	4	H	1	136	138	25.47	161.442	837.973	88.3239	4.12265e+09	4.11237e+07	0.987654
1385	E	4	H	2	5	7	25.67	163.262	2446.06	260.033	3.63503e+09	3.58131e+07	0.97561
1385	E	4	H	2	15	17	25.77	164.172	2820.97	301.182	3.27961e+09	1.61557e+07	0.490196
1385	E	4	H	2	20	22	25.82	164.627	3012.23	322.296	2.31028e+09	6.47139e+06	0.27933
1385	E	4	H	2	25	27	25.87	165.051	3677.54	394.334	4.842e+09	5.4e+07	1.10294
1385	E	4	H	2	30	32	25.92	165.427	4820.77	518.042	4.15145e+09	3.2948e+07	0.787402
1385	E	4	H	2	45	47	26.07	166.881	2631.74	284.661	3.99099e+09	2.91845e+07	0.725953
1385	E	4	H	2	75	77	26.37	169.571	1694.4	185.708	1.52972e+09	1.18125e+07	0.766284

## Sheet: Figure 4
Site	Hole	Core	Core type	Section	Top depth (cm)	Bottom depth (cm)	MCD (m)	Age (ka)	C37:4%	Uk'37	Uk37	Uk'38ME	Comments
1385	E	3	H	4	12	13	19.43	109.548	0.17	0.529389	0.527832	0.433696
1385	E	3	H	4	32	33	19.63	110.682	0	0.511094	0.511094	0.407667
1385	E	3	H	4	52	53	19.83	112.244	0	0.550075	0.550075	0.470953
1385	E	3	H	4	72	73	20.03	113.94	0	0.568114	0.568114	0.498052
1385	E	3	H	4	92	93	20.23	115.64	0	0.57127	0.57127	0.495697
1385	E	3	H	4	112	113	20.43	117.334	0	0.577248	0.577248	0.481586
1385	E	3	H	4	132	133	20.63	119.03	0	0.630955	0.630955	0.543528
1385	E	3	H	5	2	4	20.83	120.725	0	0.622663	0.622663	0.562884
1385	E	3	H	5	22	23	21.08	122.84	0	0.653673	0.653673	0.631547
1385	E	3	H	5	42	43	21.23	124.115	0	0.662728	0.662728	0.593915
1385	E	3	H	5	62	63	21.43	125.814	0	0.662945	0.662945	0.596667
1385	E	3	H	5	82	83	21.63	127.505	0	0.670783	0.670783	0.618675
1385	E	3	H	5	122	124	22.04	128.828	0.0167354	0.513159	0.506498	0.416752
1385	E	3	H	5	102	103	21.83	129.21	0	0.655192	0.655192	0.604413
1385	E	3	H	5	132	133	22.13	131.905	0.46	0.453758	0.448983	0.344676
1385	E	3	H	6	2	4	22.35	132.673	0.0444573	0.48429	0.378279	0.382297
1385	E	3	H	5	142	143	22.23	132.796	1.85	0.400987	0.458129	0.282643
1385	E	3	H	6	32	34	22.65	135.232	0.0137788	0.526257	0.48201	0.451785
1385	E	3	H	6	22	23	22.53	135.36	1.99	0.501933	0.520768	0.371562
1385	E	3	H	6	42	43	22.73	137.2	0	0.491184	0.491184	0.402174
1385	E	3	H	6	62	64	22.95	138.062	0.00854245	0.536541	0.479256	0.45831
1385	E	3	H	6	52	53	22.83	138.14	0	0.480047	0.532986	0.394751
1385	E	3	H	6	72	73	23.03	139.975	0.09	0.490874	0.489982	0.387332
1385	E	3	H	6	82	83	23.13	140.87	0.3	0.507359	0.504402	0.407163
1385	E	3	H	6	92	94	23.25	141.244	0.00747149	0.53749	0.534327	0.452775
1385	E	3	H	7	1	3	23.55	143.974	0.00491266	0.530054	0.528571	0.453714
1385	E	3	H	7	31	33	23.85	146.703	0.010124	0.530554	0.525989	0.470132
1385	D	3	H	4	41	43	24.35	151.251	0.0167286	0.529472	0.522666	0.459909
1385	E	3	H	8	32	34	24.43	151.979	0.0204682	0.519747	0.511445	0.444898	Not enough foraminifera for accurate Mg/Ca measurement
1385	D	3	H	4	51	53	24.45	152.161	0.0532276	0.419031	0.392012	0.33908	Not enough foraminifera for accurate Mg/Ca measurement
1385	E	4	H	1	36	38	24.47	152.343	0.0269033	0.52068	0.507359	0.443141	Not enough foraminifera for accurate Mg/Ca measurement
1385	D	3	H	4	61	63	24.55	153.071	0.0707679	0.402854	0.354605	0.329777	Not enough foraminifera for accurate Mg/Ca measurement
1385	D	3	H	4	71	73	24.65	153.981	0.0913071	0.388572	0.318051	0.313061
1385	E	4	H	1	66	68	24.77	155.073	0.0987421	0.503388	0.429251	0.315822
1385	D	3	H	4	91	93	24.85	155.801	0.071475	0.411976	0.359644	0.347047
1385	D	3	H	4	101	103	24.95	156.711	0.0562186	0.434532	0.399566	0.344064
1385	D	3	H	4	111	113	25.05	157.621	0.0348038	0.485905	0.469937	0.41141
1385	E	4	H	1	96	98	25.07	157.803	0.0390381	0.458474	0.436434	0.351311
1385	D	3	H	4	121	123	25.15	158.531					Alkenones are missing in this sample because of the broken vial.
1385	E	4	H	1	106	108	25.17	158.713	0.0370847	0.474358	0.456487	0.393166
1385	E	4	H	1	116	118	25.27	159.623	0.0311405	0.493062	0.47365	0.421365
1385	E	4	H	1	126	128	25.37	160.533	0.0134659	0.550418	0.544145	0.478989
1385	E	4	H	1	136	138	25.47	161.442	0.0246456	0.61217	0.602117	0.599051
1385	E	4	H	2	5	7	25.67	163.262	0.0174815	0.480165	0.473439	0.404552
1385	E	4	H	2	15	17	25.77	164.172	0.0139992	0.482333	0.47669	0.404874
1385	E	4	H	2	20	22	25.82	164.627	0.0118728	0.501085	0.496691	0.424667
1385	E	4	H	2	25	27	25.87	165.051	0.0104232	0.497413	0.49356	0.430143
1385	E	4	H	2	30	32	25.92	165.427	0.00590139	0.523554	0.520709	0.445687
1385	E	4	H	2	45	47	26.07	166.881	0.00419847	0.549253	0.547344	0.482398
1385	E	4	H	2	75	77	26.37	169.571	0.0232975	0.524363	0.51274	0.446429

## Sheet: Figure 5&6
Site	Hole	Core	Core type	Section	Top depth (cm)	Bottom depth (cm)	MCD (m)	Age (ka)	C37:4%	Uk'37	Uk37	Uk'38ME	δ18O(‰) G. bulloides		δ18O(‰) Fine Fraction	Mg/Ca (mmol/mol) G. bulloides	Comments
1385	E	3	H	4	12	13	19.43	109.548	0.17	0.529389	0.527832	0.433696
1385	E	3	H	4	32	33	19.63	110.682	0	0.511094	0.511094	0.407667
1385	E	3	H	4	52	53	19.83	112.244	0	0.550075	0.550075	0.470953
1385	E	3	H	4	72	73	20.03	113.94	0	0.568114	0.568114	0.498052
1385	E	3	H	4	92	93	20.23	115.64	0	0.57127	0.57127	0.495697
1385	E	3	H	4	112	113	20.43	117.334	0	0.577248	0.577248	0.481586
1385	E	3	H	4	132	133	20.63	119.03	0	0.630955	0.630955	0.543528
1385	E	3	H	5	2	4	20.83	120.725	0	0.622663	0.622663	0.562884
1385	E	3	H	5	22	23	21.08	122.84	0	0.653673	0.653673	0.631547
1385	E	3	H	5	42	43	21.23	124.115	0	0.662728	0.662728	0.593915
1385	E	3	H	5	62	63	21.43	125.814	0	0.662945	0.662945	0.596667
1385	E	3	H	5	82	83	21.63	127.505	0	0.670783	0.670783	0.618675
1385	E	3	H	5	122	124	22.04	128.828	0.0167354	0.513159	0.506498	0.416752	1.6755	0.0127453	-1.06873	1.76381
1385	E	3	H	5	102	103	21.83	129.21	0	0.655192	0.655192	0.604413
1385	E	3	H	5	132	133	22.13	131.905	0.46	0.453758	0.448983	0.344676
1385	E	3	H	6	2	4	22.35	132.673	0.0444573	0.48429	0.378279	0.382297	3.08306		0.0974475	1.6301
1385	E	3	H	5	142	143	22.23	132.796	1.85	0.400987	0.458129	0.282643
1385	E	3	H	6	32	34	22.65	135.232	0.0137788	0.526257	0.48201	0.451785	3.56121		0.294608	1.79843
1385	E	3	H	6	22	23	22.53	135.36	1.99	0.501933	0.520768	0.371562
1385	E	3	H	6	42	43	22.73	137.2	0	0.491184	0.491184	0.402174
1385	E	3	H	6	62	64	22.95	138.062	0.00854245	0.536541	0.479256	0.45831	3.45575		0.253523	2.45497
1385	E	3	H	6	52	53	22.83	138.14	0	0.480047	0.532986	0.394751
1385	E	3	H	6	72	73	23.03	139.975	0.09	0.490874	0.489982	0.387332
1385	E	3	H	6	82	83	23.13	140.87	0.3	0.507359	0.504402	0.407163
1385	E	3	H	6	92	94	23.25	141.244	0.00747149	0.53749	0.534327	0.452775	2.31081		-0.240256	2.32315
1385	E	3	H	7	1	3	23.55	143.974	0.00491266	0.530054	0.528571	0.453714	2.19332		0.738784	2.78363
1385	E	3	H	7	31	33	23.85	146.703	0.010124	0.530554	0.525989	0.470132	2.59135		-0.806687	2.01803
1385	D	3	H	4	41	43	24.35	151.251	0.0167286	0.529472	0.522666	0.459909	2.63947		-0.366519	2.04452
1385	E	3	H	8	32	34	24.43	151.979	0.0204682	0.519747	0.511445	0.444898	2.77872		-0.842261		Not enough foraminifera for accurate Mg/Ca measurement
1385	D	3	H	4	51	53	24.45	152.161	0.0532276	0.419031	0.392012	0.33908	2.96967		-1.97763		Not enough foraminifera for accurate Mg/Ca measurement
1385	E	4	H	1	36	38	24.47	152.343	0.0269033	0.52068	0.507359	0.443141	2.9945		-0.92819		Not enough foraminifera for accurate Mg/Ca measurement
1385	D	3	H	4	61	63	24.55	153.071	0.0707679	0.402854	0.354605	0.329777	3.33212		-0.949234		Not enough foraminifera for accurate Mg/Ca measurement
1385	D	3	H	4	71	73	24.65	153.981	0.0913071	0.388572	0.318051	0.313061	3.27658		-1.49813	1.83808
1385	E	4	H	1	66	68	24.77	155.073	0.0987421	0.503388	0.429251	0.315822	3.10073		-1.66673	1.74337
1385	D	3	H	4	91	93	24.85	155.801	0.071475	0.411976	0.359644	0.347047	3.67102		-3.24352	1.59304
1385	D	3	H	4	101	103	24.95	156.711	0.0562186	0.434532	0.399566	0.344064	3.76752		-0.591739	1.59804
1385	D	3	H	4	111	113	25.05	157.621	0.0348038	0.485905	0.469937	0.41141	3.21847		0.326926	2.48042
1385	E	4	H	1	96	98	25.07	157.803	0.0390381	0.458474	0.436434	0.351311	3.15627		-0.872574	1.89175
1385	D	3	H	4	121	123	25.15	158.531					3.02982		-0.648858	3.42957	Alkenones are missing in this sample because of the broken vial.
1385	E	4	H	1	106	108	25.17	158.713	0.0370847	0.474358	0.456487	0.393166	3.04953		0.329431	2.45289
1385	E	4	H	1	116	118	25.27	159.623	0.0311405	0.493062	0.47365	0.421365	2.97146		0.355235	2.95852
1385	E	4	H	1	126	128	25.37	160.533	0.0134659	0.550418	0.544145	0.478989	2.74493		-0.454703	1.6054
1385	E	4	H	1	136	138	25.47	161.442	0.0246456	0.61217	0.602117	0.599051	2.83452		0.426133	2.13765
1385	E	4	H	2	5	7	25.67	163.262	0.0174815	0.480165	0.473439	0.404552	2.94382		0.0323117	1.6482
1385	E	4	H	2	15	17	25.77	164.172	0.0139992	0.482333	0.47669	0.404874	3.22871		1.53294	2.29075
1385	E	4	H	2	20	22	25.82	164.627	0.0118728	0.501085	0.496691	0.424667	2.86447		-0.479004	2.29302
1385	E	4	H	2	25	27	25.87	165.051	0.0104232	0.497413	0.49356	0.430143	2.68324		1.18096	2.12054
1385	E	4	H	2	30	32	25.92	165.427	0.00590139	0.523554	0.520709	0.445687	1.96321		0.184629	2.10589
1385	E	4	H	2	45	47	26.07	166.881	0.00419847	0.549253	0.547344	0.482398	2.17413		1.93102	2.09931
1385	E	4	H	2	75	77	26.37	169.571	0.0232975	0.524363	0.51274	0.446429	2.61797		-0.671155	1.70095
